# Supplementary material for: Serum uric acid levels and the risk of hemorrhagic stroke: Insights from a two-sample Mendelian randomization study
Source: Clinics (Sao Paulo). 2025 Jul 30;80:100726. doi: 10.1016/j.clinsp.2025.100726 (PMC12332956; doi:10.1016/j.clinsp.2025.100726)
Supplement: Supplementary file 2 [file mmc2.xlsx]

## Sheet: Sheet1
	SNP	chr	pos	beta.outcome	se.outcome	samplesize.outcome	pval.outcome	eaf.outcome	effect_allele.outcome	other_allele.outcome	outcome	id.outcome	originalname.outcome	outcome.deprecated	mr_keep.outcome	data_source.outcome
1	rs11164916	1	93853015	-0.0244	0.0255	473513	0.3387	0.610901	C	G	Intracerebral聽hemorrhage聽||聽id:ebi-a-GCST90018870	ebi-a-GCST90018870	Intracerebral聽hemorrhage	Intracerebral聽hemorrhage聽||聽聽||聽	TRUE	igd
2	rs62262727	3	49803395	0.0928	0.0674	473513	0.1686	0.0682291	A	G	Intracerebral聽hemorrhage聽||聽id:ebi-a-GCST90018870	ebi-a-GCST90018870	Intracerebral聽hemorrhage	Intracerebral聽hemorrhage聽||聽聽||聽	TRUE	igd
3	rs150147865	1	120326253	-0.0711	0.1194	473513	0.551501	0.0149169	T	A	Intracerebral聽hemorrhage聽||聽id:ebi-a-GCST90018870	ebi-a-GCST90018870	Intracerebral聽hemorrhage	Intracerebral聽hemorrhage聽||聽聽||聽	TRUE	igd
4	rs140885868	1	147744072	-0.0047	0.1161	473513	0.968	0.0177351	G	A	Intracerebral聽hemorrhage聽||聽id:ebi-a-GCST90018870	ebi-a-GCST90018870	Intracerebral聽hemorrhage	Intracerebral聽hemorrhage聽||聽聽||聽	TRUE	igd
5	rs831036	2	170201439	0.0384	0.0256	473513	0.1342	0.37835	G	C	Intracerebral聽hemorrhage聽||聽id:ebi-a-GCST90018870	ebi-a-GCST90018870	Intracerebral聽hemorrhage	Intracerebral聽hemorrhage聽||聽聽||聽	TRUE	igd
6	rs2060824	2	61484556	0.0547	0.0251	473513	0.0289601	0.473781	C	T	Intracerebral聽hemorrhage聽||聽id:ebi-a-GCST90018870	ebi-a-GCST90018870	Intracerebral聽hemorrhage	Intracerebral聽hemorrhage聽||聽聽||聽	TRUE	igd
7	rs187355703	2	176993583	0.1256	0.103	473513	0.2226	0.0193995	G	C	Intracerebral聽hemorrhage聽||聽id:ebi-a-GCST90018870	ebi-a-GCST90018870	Intracerebral聽hemorrhage	Intracerebral聽hemorrhage聽||聽聽||聽	TRUE	igd
8	rs114165349	1	27021913	0.0975	0.0948	473513	0.3039	0.0272685	C	G	Intracerebral聽hemorrhage聽||聽id:ebi-a-GCST90018870	ebi-a-GCST90018870	Intracerebral聽hemorrhage	Intracerebral聽hemorrhage聽||聽聽||聽	TRUE	igd
9	rs17013743	4	88966311	0.0404	0.041	473513	0.3249	0.0843162	G	A	Intracerebral聽hemorrhage聽||聽id:ebi-a-GCST90018870	ebi-a-GCST90018870	Intracerebral聽hemorrhage	Intracerebral聽hemorrhage聽||聽聽||聽	TRUE	igd
10	rs10886117	10	119480578	0.0096	0.0291	473513	0.7408	0.220366	A	G	Intracerebral聽hemorrhage聽||聽id:ebi-a-GCST90018870	ebi-a-GCST90018870	Intracerebral聽hemorrhage	Intracerebral聽hemorrhage聽||聽聽||聽	TRUE	igd
11	rs34381009	11	65587810	0.0091	0.033	473513	0.7835	0.164647	G	A	Intracerebral聽hemorrhage聽||聽id:ebi-a-GCST90018870	ebi-a-GCST90018870	Intracerebral聽hemorrhage	Intracerebral聽hemorrhage聽||聽聽||聽	TRUE	igd
12	rs754600	9	95432029	0.0186	0.0285	473513	0.5125	0.286137	A	G	Intracerebral聽hemorrhage聽||聽id:ebi-a-GCST90018870	ebi-a-GCST90018870	Intracerebral聽hemorrhage	Intracerebral聽hemorrhage聽||聽聽||聽	TRUE	igd
13	rs17473411	11	111515059	-0.0684	0.0614	473513	0.2653	0.176885	C	T	Intracerebral聽hemorrhage聽||聽id:ebi-a-GCST90018870	ebi-a-GCST90018870	Intracerebral聽hemorrhage	Intracerebral聽hemorrhage聽||聽聽||聽	TRUE	igd
14	rs11202328	10	88845190	0.0054	0.0301	473513	0.8585	0.265292	T	C	Intracerebral聽hemorrhage聽||聽id:ebi-a-GCST90018870	ebi-a-GCST90018870	Intracerebral聽hemorrhage	Intracerebral聽hemorrhage聽||聽聽||聽	TRUE	igd
15	rs34555420	6	26090270	-0.0981	0.0639	473513	0.1247	0.0862361	T	G	Intracerebral聽hemorrhage聽||聽id:ebi-a-GCST90018870	ebi-a-GCST90018870	Intracerebral聽hemorrhage	Intracerebral聽hemorrhage聽||聽聽||聽	TRUE	igd
16	rs3734537	6	26422627	-0.0653	0.0551	473513	0.236	0.118149	A	C	Intracerebral聽hemorrhage聽||聽id:ebi-a-GCST90018870	ebi-a-GCST90018870	Intracerebral聽hemorrhage	Intracerebral聽hemorrhage聽||聽聽||聽	TRUE	igd
17	rs7773175	6	31240959	-0.0709	0.0298	473513	0.0174301	0.251163	G	C	Intracerebral聽hemorrhage聽||聽id:ebi-a-GCST90018870	ebi-a-GCST90018870	Intracerebral聽hemorrhage	Intracerebral聽hemorrhage聽||聽聽||聽	TRUE	igd
18	rs676015	6	2064648	0.0303	0.0272	473513	0.2641	0.669018	C	T	Intracerebral聽hemorrhage聽||聽id:ebi-a-GCST90018870	ebi-a-GCST90018870	Intracerebral聽hemorrhage	Intracerebral聽hemorrhage聽||聽聽||聽	TRUE	igd
19	rs150386926	8	32412419	0.0108	0.027	473513	0.6877	0.406512	AGACT	A	Intracerebral聽hemorrhage聽||聽id:ebi-a-GCST90018870	ebi-a-GCST90018870	Intracerebral聽hemorrhage	Intracerebral聽hemorrhage聽||聽聽||聽	TRUE	igd
20	rs76895963	12	4384844	-0.1207	0.1091	473513	0.2686	0.0237123	G	T	Intracerebral聽hemorrhage聽||聽id:ebi-a-GCST90018870	ebi-a-GCST90018870	Intracerebral聽hemorrhage	Intracerebral聽hemorrhage聽||聽聽||聽	TRUE	igd
21	rs255749	5	53318596	0.0349	0.0283	473513	0.2179	0.718179	A	G	Intracerebral聽hemorrhage聽||聽id:ebi-a-GCST90018870	ebi-a-GCST90018870	Intracerebral聽hemorrhage	Intracerebral聽hemorrhage聽||聽聽||聽	TRUE	igd
22	rs11564722	11	2178330	0.005	0.0273	473513	0.8554	0.291179	T	C	Intracerebral聽hemorrhage聽||聽id:ebi-a-GCST90018870	ebi-a-GCST90018870	Intracerebral聽hemorrhage	Intracerebral聽hemorrhage聽||聽聽||聽	TRUE	igd
23	rs2436958	8	103641791	-0.0651	0.0334	473513	0.0508499	0.84361	C	T	Intracerebral聽hemorrhage聽||聽id:ebi-a-GCST90018870	ebi-a-GCST90018870	Intracerebral聽hemorrhage	Intracerebral聽hemorrhage聽||聽聽||聽	TRUE	igd
24	rs11657044	17	59450105	0.0213	0.0287	473513	0.4578	0.753212	C	T	Intracerebral聽hemorrhage聽||聽id:ebi-a-GCST90018870	ebi-a-GCST90018870	Intracerebral聽hemorrhage	Intracerebral聽hemorrhage聽||聽聽||聽	TRUE	igd
25	rs114158982	4	10974887	-0.0448	0.1126	473513	0.690799	0.0199986	G	C	Intracerebral聽hemorrhage聽||聽id:ebi-a-GCST90018870	ebi-a-GCST90018870	Intracerebral聽hemorrhage	Intracerebral聽hemorrhage聽||聽聽||聽	TRUE	igd
26	rs6825697	4	9488798	-0.0149	0.0591	473513	0.8002	0.915451	C	G	Intracerebral聽hemorrhage聽||聽id:ebi-a-GCST90018870	ebi-a-GCST90018870	Intracerebral聽hemorrhage	Intracerebral聽hemorrhage聽||聽聽||聽	TRUE	igd
27	rs35523212	4	10123377	0.0353	0.0264	473513	0.1811	0.523887	G	A	Intracerebral聽hemorrhage聽||聽id:ebi-a-GCST90018870	ebi-a-GCST90018870	Intracerebral聽hemorrhage	Intracerebral聽hemorrhage聽||聽聽||聽	TRUE	igd
28	rs4777466	15	72136872	-0.0011	0.0267	473513	0.9661	0.348114	T	C	Intracerebral聽hemorrhage聽||聽id:ebi-a-GCST90018870	ebi-a-GCST90018870	Intracerebral聽hemorrhage	Intracerebral聽hemorrhage聽||聽聽||聽	TRUE	igd
29	rs10405423	19	7211311	0.0185	0.0302	473513	0.5399	0.710748	A	C	Intracerebral聽hemorrhage聽||聽id:ebi-a-GCST90018870	ebi-a-GCST90018870	Intracerebral聽hemorrhage	Intracerebral聽hemorrhage聽||聽聽||聽	TRUE	igd
30	rs11065983	12	112065795	-0.0541	0.0384	473513	0.1593	0.155968	A	C	Intracerebral聽hemorrhage聽||聽id:ebi-a-GCST90018870	ebi-a-GCST90018870	Intracerebral聽hemorrhage	Intracerebral聽hemorrhage聽||聽聽||聽	TRUE	igd
31	rs4575545	16	79755446	-0.0116	0.0274	473513	0.6723	0.299031	A	G	Intracerebral聽hemorrhage聽||聽id:ebi-a-GCST90018870	ebi-a-GCST90018870	Intracerebral聽hemorrhage	Intracerebral聽hemorrhage聽||聽聽||聽	TRUE	igd
32	rs7188156	16	79938114	0.0335	0.0316	473513	0.2885	0.171433	G	T	Intracerebral聽hemorrhage聽||聽id:ebi-a-GCST90018870	ebi-a-GCST90018870	Intracerebral聽hemorrhage	Intracerebral聽hemorrhage聽||聽聽||聽	TRUE	igd
33	rs2762353	6	25794431	0.0351	0.028	473513	0.2105	0.647137	G	A	Intracerebral聽hemorrhage聽||聽id:ebi-a-GCST90018870	ebi-a-GCST90018870	Intracerebral聽hemorrhage	Intracerebral聽hemorrhage聽||聽聽||聽	TRUE	igd
34	rs3845534	1	163738950	0.0259	0.027	473513	0.3383	0.585066	A	G	Intracerebral聽hemorrhage聽||聽id:ebi-a-GCST90018870	ebi-a-GCST90018870	Intracerebral聽hemorrhage	Intracerebral聽hemorrhage聽||聽聽||聽	TRUE	igd
35	rs6429747	1	15823889	-0.0606	0.0346	473513	0.0799006	0.323876	T	C	Intracerebral聽hemorrhage聽||聽id:ebi-a-GCST90018870	ebi-a-GCST90018870	Intracerebral聽hemorrhage	Intracerebral聽hemorrhage聽||聽聽||聽	TRUE	igd
36	rs1511299	3	141716072	-0.028	0.0281	473513	0.3178	0.263008	C	T	Intracerebral聽hemorrhage聽||聽id:ebi-a-GCST90018870	ebi-a-GCST90018870	Intracerebral聽hemorrhage	Intracerebral聽hemorrhage聽||聽聽||聽	TRUE	igd
37	rs2581824	3	53022408	-0.0138	0.025	473513	0.5813	0.437292	A	C	Intracerebral聽hemorrhage聽||聽id:ebi-a-GCST90018870	ebi-a-GCST90018870	Intracerebral聽hemorrhage	Intracerebral聽hemorrhage聽||聽聽||聽	TRUE	igd
38	rs1021409	2	114008170	-0.0114	0.0353	473513	0.746799	0.167121	G	T	Intracerebral聽hemorrhage聽||聽id:ebi-a-GCST90018870	ebi-a-GCST90018870	Intracerebral聽hemorrhage	Intracerebral聽hemorrhage聽||聽聽||聽	TRUE	igd
39	rs2252862	2	122004596	0.0519	0.0268	473513	0.0527995	0.475429	G	C	Intracerebral聽hemorrhage聽||聽id:ebi-a-GCST90018870	ebi-a-GCST90018870	Intracerebral聽hemorrhage	Intracerebral聽hemorrhage聽||聽聽||聽	TRUE	igd
40	rs146787580	2	203412513	-0.101	0.0738	473513	0.1711	0.114311	C	A	Intracerebral聽hemorrhage聽||聽id:ebi-a-GCST90018870	ebi-a-GCST90018870	Intracerebral聽hemorrhage	Intracerebral聽hemorrhage聽||聽聽||聽	TRUE	igd
41	rs13107325	4	103188709	-0.0229	0.0805	473513	0.776401	0.0586782	T	C	Intracerebral聽hemorrhage聽||聽id:ebi-a-GCST90018870	ebi-a-GCST90018870	Intracerebral聽hemorrhage	Intracerebral聽hemorrhage聽||聽聽||聽	TRUE	igd
42	rs112214565	4	9600462	-0.1953	0.1694	473513	0.249	0.0139345	A	G	Intracerebral聽hemorrhage聽||聽id:ebi-a-GCST90018870	ebi-a-GCST90018870	Intracerebral聽hemorrhage	Intracerebral聽hemorrhage聽||聽聽||聽	TRUE	igd
43	rs142929199	4	89113861	0.1064	0.169	473513	0.5291	0.0233514	G	A	Intracerebral聽hemorrhage聽||聽id:ebi-a-GCST90018870	ebi-a-GCST90018870	Intracerebral聽hemorrhage	Intracerebral聽hemorrhage聽||聽聽||聽	TRUE	igd
44	rs2437817	9	107690057	-0.0477	0.0267	473513	0.0738499	0.335504	A	C	Intracerebral聽hemorrhage聽||聽id:ebi-a-GCST90018870	ebi-a-GCST90018870	Intracerebral聽hemorrhage	Intracerebral聽hemorrhage聽||聽聽||聽	TRUE	igd
45	rs28419182	5	176728400	0.0291	0.0268	473513	0.2766	0.69423	A	G	Intracerebral聽hemorrhage聽||聽id:ebi-a-GCST90018870	ebi-a-GCST90018870	Intracerebral聽hemorrhage	Intracerebral聽hemorrhage聽||聽聽||聽	TRUE	igd
46	rs62409885	4	9642489	-0.0526	0.0517	473513	0.3089	0.638355	T	C	Intracerebral聽hemorrhage聽||聽id:ebi-a-GCST90018870	ebi-a-GCST90018870	Intracerebral聽hemorrhage	Intracerebral聽hemorrhage聽||聽聽||聽	TRUE	igd
47	rs13230509	7	1286192	-0.0086	0.0269	473513	0.7486	0.592266	C	G	Intracerebral聽hemorrhage聽||聽id:ebi-a-GCST90018870	ebi-a-GCST90018870	Intracerebral聽hemorrhage	Intracerebral聽hemorrhage聽||聽聽||聽	TRUE	igd
48	rs11243143	6	7120457	-0.004	0.0336	473513	0.9064	0.625486	A	G	Intracerebral聽hemorrhage聽||聽id:ebi-a-GCST90018870	ebi-a-GCST90018870	Intracerebral聽hemorrhage	Intracerebral聽hemorrhage聽||聽聽||聽	TRUE	igd
49	rs28755272	6	32645529	-0.0631	0.0322	473513	0.0503304	0.336803	C	T	Intracerebral聽hemorrhage聽||聽id:ebi-a-GCST90018870	ebi-a-GCST90018870	Intracerebral聽hemorrhage	Intracerebral聽hemorrhage聽||聽聽||聽	TRUE	igd
50	rs1047891	2	211540507	-0.0003	0.0295	473513	0.9911	0.277296	A	C	Intracerebral聽hemorrhage聽||聽id:ebi-a-GCST90018870	ebi-a-GCST90018870	Intracerebral聽hemorrhage	Intracerebral聽hemorrhage聽||聽聽||聽	TRUE	igd
51	rs1171614	10	61469538	-0.0488	0.0416	473513	0.2411	0.788239	C	T	Intracerebral聽hemorrhage聽||聽id:ebi-a-GCST90018870	ebi-a-GCST90018870	Intracerebral聽hemorrhage	Intracerebral聽hemorrhage聽||聽聽||聽	TRUE	igd
52	rs7331398	13	72340262	0.0325	0.0281	473513	0.248	0.495225	C	T	Intracerebral聽hemorrhage聽||聽id:ebi-a-GCST90018870	ebi-a-GCST90018870	Intracerebral聽hemorrhage	Intracerebral聽hemorrhage聽||聽聽||聽	TRUE	igd
53	rs219777	21	37834721	-0.0272	0.039	473513	0.4854	0.23687	A	G	Intracerebral聽hemorrhage聽||聽id:ebi-a-GCST90018870	ebi-a-GCST90018870	Intracerebral聽hemorrhage	Intracerebral聽hemorrhage聽||聽聽||聽	TRUE	igd
54	rs7302925	12	56861458	0.0446	0.0342	473513	0.193	0.826366	G	A	Intracerebral聽hemorrhage聽||聽id:ebi-a-GCST90018870	ebi-a-GCST90018870	Intracerebral聽hemorrhage	Intracerebral聽hemorrhage聽||聽聽||聽	TRUE	igd
55	rs2229357	12	57843711	0.0494	0.0335	473513	0.1409	0.201633	A	G	Intracerebral聽hemorrhage聽||聽id:ebi-a-GCST90018870	ebi-a-GCST90018870	Intracerebral聽hemorrhage	Intracerebral聽hemorrhage聽||聽聽||聽	TRUE	igd
56	rs11396409	16	69560330	-0.0285	0.0332	473513	0.3917	0.806441	AC	A	Intracerebral聽hemorrhage聽||聽id:ebi-a-GCST90018870	ebi-a-GCST90018870	Intracerebral聽hemorrhage	Intracerebral聽hemorrhage聽||聽聽||聽	TRUE	igd
57	rs4789278	17	74308433	0.0484	0.0299	473513	0.1062	0.247616	A	G	Intracerebral聽hemorrhage聽||聽id:ebi-a-GCST90018870	ebi-a-GCST90018870	Intracerebral聽hemorrhage	Intracerebral聽hemorrhage聽||聽聽||聽	TRUE	igd
58	rs4966019	15	99274326	0.0185	0.0254	473513	0.4673	0.605621	T	C	Intracerebral聽hemorrhage聽||聽id:ebi-a-GCST90018870	ebi-a-GCST90018870	Intracerebral聽hemorrhage	Intracerebral聽hemorrhage聽||聽聽||聽	TRUE	igd
59	rs2219647	16	51733405	-0.0362	0.0283	473513	0.2003	0.249176	A	G	Intracerebral聽hemorrhage聽||聽id:ebi-a-GCST90018870	ebi-a-GCST90018870	Intracerebral聽hemorrhage	Intracerebral聽hemorrhage聽||聽聽||聽	TRUE	igd
60	rs4783505	16	20819538	0.0635	0.0289	473513	0.0278702	0.472695	T	G	Intracerebral聽hemorrhage聽||聽id:ebi-a-GCST90018870	ebi-a-GCST90018870	Intracerebral聽hemorrhage	Intracerebral聽hemorrhage聽||聽聽||聽	TRUE	igd
61	rs7952306	11	64628613	0.0507	0.032	473513	0.1125	0.803555	T	G	Intracerebral聽hemorrhage聽||聽id:ebi-a-GCST90018870	ebi-a-GCST90018870	Intracerebral聽hemorrhage	Intracerebral聽hemorrhage聽||聽聽||聽	TRUE	igd
62	rs3116068	11	66104993	0.0136	0.0295	473513	0.6441	0.219632	T	C	Intracerebral聽hemorrhage聽||聽id:ebi-a-GCST90018870	ebi-a-GCST90018870	Intracerebral聽hemorrhage	Intracerebral聽hemorrhage聽||聽聽||聽	TRUE	igd
63	rs7310615	12	111865049	-0.0062	0.0331	473513	0.8523	0.536811	G	C	Intracerebral聽hemorrhage聽||聽id:ebi-a-GCST90018870	ebi-a-GCST90018870	Intracerebral聽hemorrhage	Intracerebral聽hemorrhage聽||聽聽||聽	TRUE	igd
64	rs7224610	17	53364788	-0.0158	0.0277	473513	0.5677	0.65085	A	C	Intracerebral聽hemorrhage聽||聽id:ebi-a-GCST90018870	ebi-a-GCST90018870	Intracerebral聽hemorrhage	Intracerebral聽hemorrhage聽||聽聽||聽	TRUE	igd
65	rs61339406	17	56555643	-0.0196	0.055	473513	0.7214	0.756195	TAA	T	Intracerebral聽hemorrhage聽||聽id:ebi-a-GCST90018870	ebi-a-GCST90018870	Intracerebral聽hemorrhage	Intracerebral聽hemorrhage聽||聽聽||聽	TRUE	igd
66	rs2195525	11	119235404	-0.0073	0.0272	473513	0.7886	0.589166	T	C	Intracerebral聽hemorrhage聽||聽id:ebi-a-GCST90018870	ebi-a-GCST90018870	Intracerebral聽hemorrhage	Intracerebral聽hemorrhage聽||聽聽||聽	TRUE	igd
67	rs2788144	1	212069929	0.1824	0.088	473513	0.0382296	0.0363466	G	A	Intracerebral聽hemorrhage聽||聽id:ebi-a-GCST90018870	ebi-a-GCST90018870	Intracerebral聽hemorrhage	Intracerebral聽hemorrhage聽||聽聽||聽	TRUE	igd
68	rs13411042	2	183087067	0.0363	0.0253	473513	0.1518	0.438494	A	C	Intracerebral聽hemorrhage聽||聽id:ebi-a-GCST90018870	ebi-a-GCST90018870	Intracerebral聽hemorrhage	Intracerebral聽hemorrhage聽||聽聽||聽	TRUE	igd
69	rs2012385	2	242422405	-0.0472	0.0491	473513	0.3359	0.656299	A	G	Intracerebral聽hemorrhage聽||聽id:ebi-a-GCST90018870	ebi-a-GCST90018870	Intracerebral聽hemorrhage	Intracerebral聽hemorrhage聽||聽聽||聽	TRUE	igd
70	rs12096443	1	50984962	0.0234	0.03	473513	0.4346	0.322646	T	C	Intracerebral聽hemorrhage聽||聽id:ebi-a-GCST90018870	ebi-a-GCST90018870	Intracerebral聽hemorrhage	Intracerebral聽hemorrhage聽||聽聽||聽	TRUE	igd
71	rs157512	5	55809127	-0.0409	0.0368	473513	0.2667	0.25411	C	T	Intracerebral聽hemorrhage聽||聽id:ebi-a-GCST90018870	ebi-a-GCST90018870	Intracerebral聽hemorrhage	Intracerebral聽hemorrhage聽||聽聽||聽	TRUE	igd
72	rs1317983	6	43806335	0.0273	0.0301	473513	0.3632	0.736562	C	T	Intracerebral聽hemorrhage聽||聽id:ebi-a-GCST90018870	ebi-a-GCST90018870	Intracerebral聽hemorrhage	Intracerebral聽hemorrhage聽||聽聽||聽	TRUE	igd
73	rs2941484	8	76478768	0.0185	0.0249	473513	0.4587	0.4503	T	C	Intracerebral聽hemorrhage聽||聽id:ebi-a-GCST90018870	ebi-a-GCST90018870	Intracerebral聽hemorrhage	Intracerebral聽hemorrhage聽||聽聽||聽	TRUE	igd
74	rs7039	3	69154343	0.0186	0.0251	473513	0.4598	0.537898	G	C	Intracerebral聽hemorrhage聽||聽id:ebi-a-GCST90018870	ebi-a-GCST90018870	Intracerebral聽hemorrhage	Intracerebral聽hemorrhage聽||聽聽||聽	TRUE	igd
75	rs200419650	4	144090717	-0.0201	0.0285	473513	0.4802	0.653185	CA	C	Intracerebral聽hemorrhage聽||聽id:ebi-a-GCST90018870	ebi-a-GCST90018870	Intracerebral聽hemorrhage	Intracerebral聽hemorrhage聽||聽聽||聽	TRUE	igd
76	rs6804946	3	126012852	-0.1135	0.0412	473513	0.00590296	0.199096	C	T	Intracerebral聽hemorrhage聽||聽id:ebi-a-GCST90018870	ebi-a-GCST90018870	Intracerebral聽hemorrhage	Intracerebral聽hemorrhage聽||聽聽||聽	TRUE	igd
77	rs17632159	5	72431482	-0.0055	0.0276	473513	0.8416	0.28913	C	G	Intracerebral聽hemorrhage聽||聽id:ebi-a-GCST90018870	ebi-a-GCST90018870	Intracerebral聽hemorrhage	Intracerebral聽hemorrhage聽||聽聽||聽	TRUE	igd
78	rs2075252	2	170010985	-0.0391	0.0265	473513	0.1396	0.674118	C	T	Intracerebral聽hemorrhage聽||聽id:ebi-a-GCST90018870	ebi-a-GCST90018870	Intracerebral聽hemorrhage	Intracerebral聽hemorrhage聽||聽聽||聽	TRUE	igd
79	rs833805	6	44030011	-0.0051	0.0391	473513	0.8961	0.883751	G	A	Intracerebral聽hemorrhage聽||聽id:ebi-a-GCST90018870	ebi-a-GCST90018870	Intracerebral聽hemorrhage	Intracerebral聽hemorrhage聽||聽聽||聽	TRUE	igd
80	rs12775853	10	69586458	-0.0168	0.0501	473513	0.7374	0.672048	A	T	Intracerebral聽hemorrhage聽||聽id:ebi-a-GCST90018870	ebi-a-GCST90018870	Intracerebral聽hemorrhage	Intracerebral聽hemorrhage聽||聽聽||聽	TRUE	igd
81	rs538737	11	64355772	0.0085	0.0285	473513	0.766399	0.441223	G	C	Intracerebral聽hemorrhage聽||聽id:ebi-a-GCST90018870	ebi-a-GCST90018870	Intracerebral聽hemorrhage	Intracerebral聽hemorrhage聽||聽聽||聽	TRUE	igd
82	rs7247977	19	33358355	0.0356	0.0259	473513	0.1688	0.447295	C	T	Intracerebral聽hemorrhage聽||聽id:ebi-a-GCST90018870	ebi-a-GCST90018870	Intracerebral聽hemorrhage	Intracerebral聽hemorrhage聽||聽聽||聽	TRUE	igd
83	rs72681698	14	51207741	-0.3579	0.2108	473513	0.0894499	0.008466	C	T	Intracerebral聽hemorrhage聽||聽id:ebi-a-GCST90018870	ebi-a-GCST90018870	Intracerebral聽hemorrhage	Intracerebral聽hemorrhage聽||聽聽||聽	TRUE	igd
84	rs738409	22	44324727	0.055	0.0272	473513	0.0432305	0.277416	G	C	Intracerebral聽hemorrhage聽||聽id:ebi-a-GCST90018870	ebi-a-GCST90018870	Intracerebral聽hemorrhage	Intracerebral聽hemorrhage聽||聽聽||聽	TRUE	igd
85	rs74397112	12	133094111	0.0371	0.0476	473513	0.4355	0.104695	T	C	Intracerebral聽hemorrhage聽||聽id:ebi-a-GCST90018870	ebi-a-GCST90018870	Intracerebral聽hemorrhage	Intracerebral聽hemorrhage聽||聽聽||聽	TRUE	igd
86	rs181673	10	119388528	-0.0278	0.0259	473513	0.2842	0.579449	C	A	Intracerebral聽hemorrhage聽||聽id:ebi-a-GCST90018870	ebi-a-GCST90018870	Intracerebral聽hemorrhage	Intracerebral聽hemorrhage聽||聽聽||聽	TRUE	igd
87	rs75523587	10	134413583	0.0085	0.031	473513	0.7842	0.195076	A	T	Intracerebral聽hemorrhage聽||聽id:ebi-a-GCST90018870	ebi-a-GCST90018870	Intracerebral聽hemorrhage	Intracerebral聽hemorrhage聽||聽聽||聽	TRUE	igd
88	rs963837	11	30749090	-0.0255	0.0254	473513	0.3148	0.435113	C	T	Intracerebral聽hemorrhage聽||聽id:ebi-a-GCST90018870	ebi-a-GCST90018870	Intracerebral聽hemorrhage	Intracerebral聽hemorrhage聽||聽聽||聽	TRUE	igd
89	rs496708	1	234851184	-0.0029	0.0259	473513	0.9122	0.440412	A	C	Intracerebral聽hemorrhage聽||聽id:ebi-a-GCST90018870	ebi-a-GCST90018870	Intracerebral聽hemorrhage	Intracerebral聽hemorrhage聽||聽聽||聽	TRUE	igd
90	rs10211562	2	111930796	0.0046	0.025	473513	0.8538	0.444848	T	G	Intracerebral聽hemorrhage聽||聽id:ebi-a-GCST90018870	ebi-a-GCST90018870	Intracerebral聽hemorrhage	Intracerebral聽hemorrhage聽||聽聽||聽	TRUE	igd
91	rs2644128	1	201793440	-0.0076	0.0261	473513	0.771401	0.478353	G	C	Intracerebral聽hemorrhage聽||聽id:ebi-a-GCST90018870	ebi-a-GCST90018870	Intracerebral聽hemorrhage	Intracerebral聽hemorrhage聽||聽聽||聽	TRUE	igd
92	rs12987661	2	69813458	-0.1095	0.0449	473513	0.0146899	0.10279	C	T	Intracerebral聽hemorrhage聽||聽id:ebi-a-GCST90018870	ebi-a-GCST90018870	Intracerebral聽hemorrhage	Intracerebral聽hemorrhage聽||聽聽||聽	TRUE	igd
93	rs62294282	4	9927894	0.0374	0.0527	473513	0.478	0.723661	G	A	Intracerebral聽hemorrhage聽||聽id:ebi-a-GCST90018870	ebi-a-GCST90018870	Intracerebral聽hemorrhage	Intracerebral聽hemorrhage聽||聽聽||聽	TRUE	igd
94	rs2231145	4	89039584	0.0858	0.053	473513	0.1052	0.0394506	C	T	Intracerebral聽hemorrhage聽||聽id:ebi-a-GCST90018870	ebi-a-GCST90018870	Intracerebral聽hemorrhage	Intracerebral聽hemorrhage聽||聽聽||聽	TRUE	igd
95	rs62294340	3	169155476	0.0085	0.0261	473513	0.7452	0.354981	A	G	Intracerebral聽hemorrhage聽||聽id:ebi-a-GCST90018870	ebi-a-GCST90018870	Intracerebral聽hemorrhage	Intracerebral聽hemorrhage聽||聽聽||聽	TRUE	igd
96	rs6464165	7	151413124	0.0467	0.0375	473513	0.2133	0.268591	C	T	Intracerebral聽hemorrhage聽||聽id:ebi-a-GCST90018870	ebi-a-GCST90018870	Intracerebral聽hemorrhage	Intracerebral聽hemorrhage聽||聽聽||聽	TRUE	igd
97	rs34555420	6	26090270	0.0507	0.0849	473513	0.550301	0.0505649	C	G	Intracerebral聽hemorrhage聽||聽id:ebi-a-GCST90018870	ebi-a-GCST90018870	Intracerebral聽hemorrhage	Intracerebral聽hemorrhage聽||聽聽||聽	TRUE	igd
98	rs12105304	2	18677222	0.0259	0.035	473513	0.4606	0.231878	G	A	Intracerebral聽hemorrhage聽||聽id:ebi-a-GCST90018870	ebi-a-GCST90018870	Intracerebral聽hemorrhage	Intracerebral聽hemorrhage聽||聽聽||聽	TRUE	igd
99	rs17592117	10	52643038	0.0381	0.0441	473513	0.388	0.111436	C	T	Intracerebral聽hemorrhage聽||聽id:ebi-a-GCST90018870	ebi-a-GCST90018870	Intracerebral聽hemorrhage	Intracerebral聽hemorrhage聽||聽聽||聽	TRUE	igd
100	rs7696556	4	146719953	0.0149	0.0289	473513	0.6065	0.279534	C	A	Intracerebral聽hemorrhage聽||聽id:ebi-a-GCST90018870	ebi-a-GCST90018870	Intracerebral聽hemorrhage	Intracerebral聽hemorrhage聽||聽聽||聽	TRUE	igd
101	rs589852	11	64257440	-0.0013	0.0253	473513	0.9603	0.589346	T	C	Intracerebral聽hemorrhage聽||聽id:ebi-a-GCST90018870	ebi-a-GCST90018870	Intracerebral聽hemorrhage	Intracerebral聽hemorrhage聽||聽聽||聽	TRUE	igd
102	rs9927317	16	53820996	-0.0335	0.0477	473513	0.4826	0.39266	G	C	Intracerebral聽hemorrhage聽||聽id:ebi-a-GCST90018870	ebi-a-GCST90018870	Intracerebral聽hemorrhage	Intracerebral聽hemorrhage聽||聽聽||聽	TRUE	igd
103	rs2210315	14	102764820	-0.0262	0.0418	473513	0.5311	0.18053	T	C	Intracerebral聽hemorrhage聽||聽id:ebi-a-GCST90018870	ebi-a-GCST90018870	Intracerebral聽hemorrhage	Intracerebral聽hemorrhage聽||聽聽||聽	TRUE	igd
104	rs73349296	14	96906740	-0.0318	0.036	473513	0.3768	0.297911	T	G	Intracerebral聽hemorrhage聽||聽id:ebi-a-GCST90018870	ebi-a-GCST90018870	Intracerebral聽hemorrhage	Intracerebral聽hemorrhage聽||聽聽||聽	TRUE	igd
105	rs3212198	20	43044362	0.0124	0.0256	473513	0.6296	0.506711	T	C	Intracerebral聽hemorrhage聽||聽id:ebi-a-GCST90018870	ebi-a-GCST90018870	Intracerebral聽hemorrhage	Intracerebral聽hemorrhage聽||聽聽||聽	TRUE	igd
106	rs148179165	12	52249232	-0.0047	0.0263	473513	0.859	0.340756	A	C	Intracerebral聽hemorrhage聽||聽id:ebi-a-GCST90018870	ebi-a-GCST90018870	Intracerebral聽hemorrhage	Intracerebral聽hemorrhage聽||聽聽||聽	TRUE	igd
107	rs61941404	12	113588466	-0.0609	0.0444	473513	0.1701	0.0755369	T	C	Intracerebral聽hemorrhage聽||聽id:ebi-a-GCST90018870	ebi-a-GCST90018870	Intracerebral聽hemorrhage	Intracerebral聽hemorrhage聽||聽聽||聽	TRUE	igd
108	rs17050272	2	121306440	0.007	0.0249	473513	0.778999	0.453392	A	G	Intracerebral聽hemorrhage聽||聽id:ebi-a-GCST90018870	ebi-a-GCST90018870	Intracerebral聽hemorrhage	Intracerebral聽hemorrhage聽||聽聽||聽	TRUE	igd
109	rs807624	2	15782471	-0.0562	0.0279	473513	0.0436204	0.453223	T	G	Intracerebral聽hemorrhage聽||聽id:ebi-a-GCST90018870	ebi-a-GCST90018870	Intracerebral聽hemorrhage	Intracerebral聽hemorrhage聽||聽聽||聽	TRUE	igd
110	rs62106258	2	417167	-0.0945	0.0903	473513	0.2957	0.0410302	C	T	Intracerebral聽hemorrhage聽||聽id:ebi-a-GCST90018870	ebi-a-GCST90018870	Intracerebral聽hemorrhage	Intracerebral聽hemorrhage聽||聽聽||聽	TRUE	igd
111	rs11264341	1	155151493	-0.0143	0.0262	473513	0.583399	0.517826	T	C	Intracerebral聽hemorrhage聽||聽id:ebi-a-GCST90018870	ebi-a-GCST90018870	Intracerebral聽hemorrhage	Intracerebral聽hemorrhage聽||聽聽||聽	TRUE	igd
112	rs17786744	8	23777006	0.0201	0.0264	473513	0.4463	0.379243	G	A	Intracerebral聽hemorrhage聽||聽id:ebi-a-GCST90018870	ebi-a-GCST90018870	Intracerebral聽hemorrhage	Intracerebral聽hemorrhage聽||聽聽||聽	TRUE	igd
113	rs13247874	7	73010442	0.049	0.0348	473513	0.1582	0.170428	T	C	Intracerebral聽hemorrhage聽||聽id:ebi-a-GCST90018870	ebi-a-GCST90018870	Intracerebral聽hemorrhage	Intracerebral聽hemorrhage聽||聽聽||聽	TRUE	igd
114	rs45499402	4	89043634	0.0528	0.0335	473513	0.1143	0.150508	C	G	Intracerebral聽hemorrhage聽||聽id:ebi-a-GCST90018870	ebi-a-GCST90018870	Intracerebral聽hemorrhage	Intracerebral聽hemorrhage聽||聽聽||聽	TRUE	igd
115	rs455213	5	34660235	0.0209	0.0264	473513	0.4298	0.394299	C	T	Intracerebral聽hemorrhage聽||聽id:ebi-a-GCST90018870	ebi-a-GCST90018870	Intracerebral聽hemorrhage	Intracerebral聽hemorrhage聽||聽聽||聽	TRUE	igd
116	rs4897160	6	126223944	0.0074	0.0247	473513	0.7659	0.4823	A	G	Intracerebral聽hemorrhage聽||聽id:ebi-a-GCST90018870	ebi-a-GCST90018870	Intracerebral聽hemorrhage	Intracerebral聽hemorrhage聽||聽聽||聽	TRUE	igd
117	rs35994853	7	128738262	0.0042	0.0279	473513	0.8817	0.396678	T	C	Intracerebral聽hemorrhage聽||聽id:ebi-a-GCST90018870	ebi-a-GCST90018870	Intracerebral聽hemorrhage	Intracerebral聽hemorrhage聽||聽聽||聽	TRUE	igd
118	rs1260326	2	27730940	-0.0171	0.0253	473513	0.4996	0.574911	C	T	Intracerebral聽hemorrhage聽||聽id:ebi-a-GCST90018870	ebi-a-GCST90018870	Intracerebral聽hemorrhage	Intracerebral聽hemorrhage聽||聽聽||聽	TRUE	igd
119	rs13021972	2	148631232	0.054	0.0303	473513	0.0744801	0.419653	T	A	Intracerebral聽hemorrhage聽||聽id:ebi-a-GCST90018870	ebi-a-GCST90018870	Intracerebral聽hemorrhage	Intracerebral聽hemorrhage聽||聽聽||聽	TRUE	igd
120	rs10429294	8	95969322	-0.0153	0.0257	473513	0.5507	0.576486	T	C	Intracerebral聽hemorrhage聽||聽id:ebi-a-GCST90018870	ebi-a-GCST90018870	Intracerebral聽hemorrhage	Intracerebral聽hemorrhage聽||聽聽||聽	TRUE	igd
121	rs13221758	7	97719806	0.0504	0.0467	473513	0.2801	0.528949	C	A	Intracerebral聽hemorrhage聽||聽id:ebi-a-GCST90018870	ebi-a-GCST90018870	Intracerebral聽hemorrhage	Intracerebral聽hemorrhage聽||聽聽||聽	TRUE	igd
122	rs56379622	9	130756222	0.0103	0.0951	473513	0.9137	0.0375571	A	G	Intracerebral聽hemorrhage聽||聽id:ebi-a-GCST90018870	ebi-a-GCST90018870	Intracerebral聽hemorrhage	Intracerebral聽hemorrhage聽||聽聽||聽	TRUE	igd
123	rs12575710	11	63849330	-0.0265	0.0299	473513	0.3738	0.204753	A	G	Intracerebral聽hemorrhage聽||聽id:ebi-a-GCST90018870	ebi-a-GCST90018870	Intracerebral聽hemorrhage	Intracerebral聽hemorrhage聽||聽聽||聽	TRUE	igd
124	rs4886755	15	76298132	-0.0026	0.0254	473513	0.9194	0.488732	G	A	Intracerebral聽hemorrhage聽||聽id:ebi-a-GCST90018870	ebi-a-GCST90018870	Intracerebral聽hemorrhage	Intracerebral聽hemorrhage聽||聽聽||聽	TRUE	igd
125	rs6088559	20	33228312	-0.034	0.0489	473513	0.4867	0.388936	A	C	Intracerebral聽hemorrhage聽||聽id:ebi-a-GCST90018870	ebi-a-GCST90018870	Intracerebral聽hemorrhage	Intracerebral聽hemorrhage聽||聽聽||聽	TRUE	igd
126	rs523288	18	57848369	0.0385	0.055	473513	0.4838	0.234563	T	A	Intracerebral聽hemorrhage聽||聽id:ebi-a-GCST90018870	ebi-a-GCST90018870	Intracerebral聽hemorrhage	Intracerebral聽hemorrhage聽||聽聽||聽	TRUE	igd
127	rs2240193	12	113335661	-0.0445	0.0331	473513	0.1793	0.276907	A	C	Intracerebral聽hemorrhage聽||聽id:ebi-a-GCST90018870	ebi-a-GCST90018870	Intracerebral聽hemorrhage	Intracerebral聽hemorrhage聽||聽聽||聽	TRUE	igd
128	rs686364	21	31587793	0.01	0.0273	473513	0.7145	0.276087	G	A	Intracerebral聽hemorrhage聽||聽id:ebi-a-GCST90018870	ebi-a-GCST90018870	Intracerebral聽hemorrhage	Intracerebral聽hemorrhage聽||聽聽||聽	TRUE	igd
129	rs2823139	21	16576783	0.0004	0.0271	473513	0.988	0.325513	A	G	Intracerebral聽hemorrhage聽||聽id:ebi-a-GCST90018870	ebi-a-GCST90018870	Intracerebral聽hemorrhage	Intracerebral聽hemorrhage聽||聽聽||聽	TRUE	igd
130	rs2926590	8	76417878	-0.0159	0.0317	473513	0.6172	0.172495	A	C	Intracerebral聽hemorrhage聽||聽id:ebi-a-GCST90018870	ebi-a-GCST90018870	Intracerebral聽hemorrhage	Intracerebral聽hemorrhage聽||聽聽||聽	TRUE	igd
131	rs28517717	9	33179451	0.0021	0.0267	473513	0.9366	0.323486	T	C	Intracerebral聽hemorrhage聽||聽id:ebi-a-GCST90018870	ebi-a-GCST90018870	Intracerebral聽hemorrhage	Intracerebral聽hemorrhage聽||聽聽||聽	TRUE	igd
132	rs1169288	12	121416650	-0.0003	0.0255	473513	0.9916	0.369463	C	A	Intracerebral聽hemorrhage聽||聽id:ebi-a-GCST90018870	ebi-a-GCST90018870	Intracerebral聽hemorrhage	Intracerebral聽hemorrhage聽||聽聽||聽	TRUE	igd
133	rs836968	12	50267335	-0.0219	0.0261	473513	0.4008	0.348936	T	C	Intracerebral聽hemorrhage聽||聽id:ebi-a-GCST90018870	ebi-a-GCST90018870	Intracerebral聽hemorrhage	Intracerebral聽hemorrhage聽||聽聽||聽	TRUE	igd
134	rs6040060	20	10640201	0.0706	0.053	473513	0.1834	0.721011	G	A	Intracerebral聽hemorrhage聽||聽id:ebi-a-GCST90018870	ebi-a-GCST90018870	Intracerebral聽hemorrhage	Intracerebral聽hemorrhage聽||聽聽||聽	TRUE	igd
135	rs2057291	20	57472043	0.0011	0.0268	473513	0.9678	0.676563	G	A	Intracerebral聽hemorrhage聽||聽id:ebi-a-GCST90018870	ebi-a-GCST90018870	Intracerebral聽hemorrhage	Intracerebral聽hemorrhage聽||聽聽||聽	TRUE	igd
