# Supplementary material for: Serum uric acid levels and the risk of hemorrhagic stroke: Insights from a two-sample Mendelian randomization study
Source: Clinics (Sao Paulo). 2025 Jul 30;80:100726. doi: 10.1016/j.clinsp.2025.100726 (PMC12332956; doi:10.1016/j.clinsp.2025.100726)
Supplement: Supplementary file 3 [file mmc3.xlsx]

## Sheet: Sheet1
	SNP	chr	pos	beta.outcome	se.outcome	samplesize.outcome	pval.outcome	eaf.outcome	effect_allele.outcome	other_allele.outcome	outcome	id.outcome	originalname.outcome	outcome.deprecated	mr_keep.outcome	data_source.outcome
1	rs2231145	4	89039584	0.0567	0.058	473255	0.3278	0.0394136	C	T	Subarachnoid聽hemorrhage聽||聽id:ebi-a-GCST90018923	ebi-a-GCST90018923	Subarachnoid聽hemorrhage	Subarachnoid聽hemorrhage聽||聽聽||聽	TRUE	igd
2	rs62294340	3	169155476	-0.0445	0.0281	473255	0.1132	0.354926	A	G	Subarachnoid聽hemorrhage聽||聽id:ebi-a-GCST90018923	ebi-a-GCST90018923	Subarachnoid聽hemorrhage	Subarachnoid聽hemorrhage聽||聽聽||聽	TRUE	igd
3	rs6804946	3	126012852	-0.0884	0.0437	473255	0.04292	0.199105	C	T	Subarachnoid聽hemorrhage聽||聽id:ebi-a-GCST90018923	ebi-a-GCST90018923	Subarachnoid聽hemorrhage	Subarachnoid聽hemorrhage聽||聽聽||聽	TRUE	igd
4	rs1260326	2	27730940	-0.057	0.0271	473255	0.0356	0.574901	C	T	Subarachnoid聽hemorrhage聽||聽id:ebi-a-GCST90018923	ebi-a-GCST90018923	Subarachnoid聽hemorrhage	Subarachnoid聽hemorrhage聽||聽聽||聽	TRUE	igd
5	rs62262727	3	49803395	0.0611	0.0704	473255	0.3861	0.068241	A	G	Subarachnoid聽hemorrhage聽||聽id:ebi-a-GCST90018923	ebi-a-GCST90018923	Subarachnoid聽hemorrhage	Subarachnoid聽hemorrhage聽||聽聽||聽	TRUE	igd
6	rs2060824	2	61484556	-0.0001	0.0269	473255	0.9961	0.473743	C	T	Subarachnoid聽hemorrhage聽||聽id:ebi-a-GCST90018923	ebi-a-GCST90018923	Subarachnoid聽hemorrhage	Subarachnoid聽hemorrhage聽||聽聽||聽	TRUE	igd
7	rs2012385	2	242422405	-0.0308	0.0507	473255	0.5429	0.656311	A	G	Subarachnoid聽hemorrhage聽||聽id:ebi-a-GCST90018923	ebi-a-GCST90018923	Subarachnoid聽hemorrhage	Subarachnoid聽hemorrhage聽||聽聽||聽	TRUE	igd
8	rs2926590	8	76417878	0.019	0.0342	473255	0.579101	0.172503	A	C	Subarachnoid聽hemorrhage聽||聽id:ebi-a-GCST90018923	ebi-a-GCST90018923	Subarachnoid聽hemorrhage	Subarachnoid聽hemorrhage聽||聽聽||聽	TRUE	igd
9	rs7331398	13	72340262	0.0208	0.03	473255	0.4882	0.495115	C	T	Subarachnoid聽hemorrhage聽||聽id:ebi-a-GCST90018923	ebi-a-GCST90018923	Subarachnoid聽hemorrhage	Subarachnoid聽hemorrhage聽||聽聽||聽	TRUE	igd
10	rs2436958	8	103641791	0.0039	0.036	473255	0.9133	0.843679	C	T	Subarachnoid聽hemorrhage聽||聽id:ebi-a-GCST90018923	ebi-a-GCST90018923	Subarachnoid聽hemorrhage	Subarachnoid聽hemorrhage聽||聽聽||聽	TRUE	igd
11	rs12775853	10	69586458	0.0255	0.0517	473255	0.6221	0.672073	A	T	Subarachnoid聽hemorrhage聽||聽id:ebi-a-GCST90018923	ebi-a-GCST90018923	Subarachnoid聽hemorrhage	Subarachnoid聽hemorrhage聽||聽聽||聽	TRUE	igd
12	rs836968	12	50267335	-0.0105	0.0281	473255	0.7079	0.348864	T	C	Subarachnoid聽hemorrhage聽||聽id:ebi-a-GCST90018923	ebi-a-GCST90018923	Subarachnoid聽hemorrhage	Subarachnoid聽hemorrhage聽||聽聽||聽	TRUE	igd
13	rs34555420	6	26090270	-0.004	0.0672	473255	0.9529	0.0862645	T	G	Subarachnoid聽hemorrhage聽||聽id:ebi-a-GCST90018923	ebi-a-GCST90018923	Subarachnoid聽hemorrhage	Subarachnoid聽hemorrhage聽||聽聽||聽	TRUE	igd
14	rs255749	5	53318596	0.0072	0.0305	473255	0.8139	0.718189	A	G	Subarachnoid聽hemorrhage聽||聽id:ebi-a-GCST90018923	ebi-a-GCST90018923	Subarachnoid聽hemorrhage	Subarachnoid聽hemorrhage聽||聽聽||聽	TRUE	igd
15	rs4886755	15	76298132	0.0062	0.0272	473255	0.82	0.488784	G	A	Subarachnoid聽hemorrhage聽||聽id:ebi-a-GCST90018923	ebi-a-GCST90018923	Subarachnoid聽hemorrhage	Subarachnoid聽hemorrhage聽||聽聽||聽	TRUE	igd
16	rs1169288	12	121416650	0.0218	0.0273	473255	0.4257	0.36945	C	A	Subarachnoid聽hemorrhage聽||聽id:ebi-a-GCST90018923	ebi-a-GCST90018923	Subarachnoid聽hemorrhage	Subarachnoid聽hemorrhage聽||聽聽||聽	TRUE	igd
17	rs157512	5	55809127	-0.0063	0.039	473255	0.8712	0.254094	C	T	Subarachnoid聽hemorrhage聽||聽id:ebi-a-GCST90018923	ebi-a-GCST90018923	Subarachnoid聽hemorrhage	Subarachnoid聽hemorrhage聽||聽聽||聽	TRUE	igd
18	rs455213	5	34660235	0.0307	0.0283	473255	0.277	0.394384	C	T	Subarachnoid聽hemorrhage聽||聽id:ebi-a-GCST90018923	ebi-a-GCST90018923	Subarachnoid聽hemorrhage	Subarachnoid聽hemorrhage聽||聽聽||聽	TRUE	igd
19	rs13247874	7	73010442	0.0089	0.0371	473255	0.8116	0.170418	T	C	Subarachnoid聽hemorrhage聽||聽id:ebi-a-GCST90018923	ebi-a-GCST90018923	Subarachnoid聽hemorrhage	Subarachnoid聽hemorrhage聽||聽聽||聽	TRUE	igd
20	rs12575710	11	63849330	0.0051	0.0322	473255	0.8753	0.204704	A	G	Subarachnoid聽hemorrhage聽||聽id:ebi-a-GCST90018923	ebi-a-GCST90018923	Subarachnoid聽hemorrhage	Subarachnoid聽hemorrhage聽||聽聽||聽	TRUE	igd
21	rs538737	11	64355772	0.042	0.0305	473255	0.1679	0.441125	G	C	Subarachnoid聽hemorrhage聽||聽id:ebi-a-GCST90018923	ebi-a-GCST90018923	Subarachnoid聽hemorrhage	Subarachnoid聽hemorrhage聽||聽聽||聽	TRUE	igd
22	rs142929199	4	89113861	-0.0293	0.1746	473255	0.8669	0.0233446	G	A	Subarachnoid聽hemorrhage聽||聽id:ebi-a-GCST90018923	ebi-a-GCST90018923	Subarachnoid聽hemorrhage	Subarachnoid聽hemorrhage聽||聽聽||聽	TRUE	igd
23	rs13107325	4	103188709	0.0021	0.0843	473255	0.9798	0.0586946	T	C	Subarachnoid聽hemorrhage聽||聽id:ebi-a-GCST90018923	ebi-a-GCST90018923	Subarachnoid聽hemorrhage	Subarachnoid聽hemorrhage聽||聽聽||聽	TRUE	igd
24	rs1047891	2	211540507	-0.0269	0.0315	473255	0.3931	0.2773	A	C	Subarachnoid聽hemorrhage聽||聽id:ebi-a-GCST90018923	ebi-a-GCST90018923	Subarachnoid聽hemorrhage	Subarachnoid聽hemorrhage聽||聽聽||聽	TRUE	igd
25	rs2788144	1	212069929	0.1248	0.0936	473255	0.1825	0.036345	G	A	Subarachnoid聽hemorrhage聽||聽id:ebi-a-GCST90018923	ebi-a-GCST90018923	Subarachnoid聽hemorrhage	Subarachnoid聽hemorrhage聽||聽聽||聽	TRUE	igd
26	rs13021972	2	148631232	0.0129	0.0324	473255	0.6912	0.419576	T	A	Subarachnoid聽hemorrhage聽||聽id:ebi-a-GCST90018923	ebi-a-GCST90018923	Subarachnoid聽hemorrhage	Subarachnoid聽hemorrhage聽||聽聽||聽	TRUE	igd
27	rs150147865	1	120326253	0.1309	0.1271	473255	0.3029	0.0149149	T	A	Subarachnoid聽hemorrhage聽||聽id:ebi-a-GCST90018923	ebi-a-GCST90018923	Subarachnoid聽hemorrhage	Subarachnoid聽hemorrhage聽||聽聽||聽	TRUE	igd
28	rs4897160	6	126223944	0.0224	0.0265	473255	0.3991	0.482286	A	G	Subarachnoid聽hemorrhage聽||聽id:ebi-a-GCST90018923	ebi-a-GCST90018923	Subarachnoid聽hemorrhage	Subarachnoid聽hemorrhage聽||聽聽||聽	TRUE	igd
29	rs62294282	4	9927894	0.0559	0.0543	473255	0.3033	0.723668	G	A	Subarachnoid聽hemorrhage聽||聽id:ebi-a-GCST90018923	ebi-a-GCST90018923	Subarachnoid聽hemorrhage	Subarachnoid聽hemorrhage聽||聽聽||聽	TRUE	igd
30	rs114158982	4	10974887	0.0257	0.1192	473255	0.8296	0.0199962	G	C	Subarachnoid聽hemorrhage聽||聽id:ebi-a-GCST90018923	ebi-a-GCST90018923	Subarachnoid聽hemorrhage	Subarachnoid聽hemorrhage聽||聽聽||聽	TRUE	igd
31	rs35523212	4	10123377	-0.018	0.0283	473255	0.523701	0.523926	G	A	Subarachnoid聽hemorrhage聽||聽id:ebi-a-GCST90018923	ebi-a-GCST90018923	Subarachnoid聽hemorrhage	Subarachnoid聽hemorrhage聽||聽聽||聽	TRUE	igd
32	rs496708	1	234851184	0.0201	0.0278	473255	0.4709	0.440355	A	C	Subarachnoid聽hemorrhage聽||聽id:ebi-a-GCST90018923	ebi-a-GCST90018923	Subarachnoid聽hemorrhage	Subarachnoid聽hemorrhage聽||聽聽||聽	TRUE	igd
33	rs1317983	6	43806335	-0.0337	0.0322	473255	0.2939	0.736502	C	T	Subarachnoid聽hemorrhage聽||聽id:ebi-a-GCST90018923	ebi-a-GCST90018923	Subarachnoid聽hemorrhage	Subarachnoid聽hemorrhage聽||聽聽||聽	TRUE	igd
34	rs28755272	6	32645529	-0.0603	0.0346	473255	0.0813299	0.336753	C	T	Subarachnoid聽hemorrhage聽||聽id:ebi-a-GCST90018923	ebi-a-GCST90018923	Subarachnoid聽hemorrhage	Subarachnoid聽hemorrhage聽||聽聽||聽	TRUE	igd
35	rs2762353	6	25794431	0.0176	0.0299	473255	0.555199	0.647039	G	A	Subarachnoid聽hemorrhage聽||聽id:ebi-a-GCST90018923	ebi-a-GCST90018923	Subarachnoid聽hemorrhage	Subarachnoid聽hemorrhage聽||聽聽||聽	TRUE	igd
36	rs75523587	10	134413583	-0.0057	0.0332	473255	0.8636	0.195063	A	T	Subarachnoid聽hemorrhage聽||聽id:ebi-a-GCST90018923	ebi-a-GCST90018923	Subarachnoid聽hemorrhage	Subarachnoid聽hemorrhage聽||聽聽||聽	TRUE	igd
37	rs10429294	8	95969322	0.0075	0.0275	473255	0.785199	0.576491	T	C	Subarachnoid聽hemorrhage聽||聽id:ebi-a-GCST90018923	ebi-a-GCST90018923	Subarachnoid聽hemorrhage	Subarachnoid聽hemorrhage聽||聽聽||聽	TRUE	igd
38	rs2437817	9	107690057	-0.006	0.0286	473255	0.835	0.33555	A	C	Subarachnoid聽hemorrhage聽||聽id:ebi-a-GCST90018923	ebi-a-GCST90018923	Subarachnoid聽hemorrhage	Subarachnoid聽hemorrhage聽||聽聽||聽	TRUE	igd
39	rs754600	9	95432029	0.0019	0.0307	473255	0.9515	0.286047	A	G	Subarachnoid聽hemorrhage聽||聽id:ebi-a-GCST90018923	ebi-a-GCST90018923	Subarachnoid聽hemorrhage	Subarachnoid聽hemorrhage聽||聽聽||聽	TRUE	igd
40	rs676015	6	2064648	0.0392	0.0291	473255	0.1783	0.668958	C	T	Subarachnoid聽hemorrhage聽||聽id:ebi-a-GCST90018923	ebi-a-GCST90018923	Subarachnoid聽hemorrhage	Subarachnoid聽hemorrhage聽||聽聽||聽	TRUE	igd
41	rs6464165	7	151413124	0.006	0.0397	473255	0.8802	0.268583	C	T	Subarachnoid聽hemorrhage聽||聽id:ebi-a-GCST90018923	ebi-a-GCST90018923	Subarachnoid聽hemorrhage	Subarachnoid聽hemorrhage聽||聽聽||聽	TRUE	igd
42	rs150386926	8	32412419	0.0293	0.0289	473255	0.3101	0.406585	AGACT	A	Subarachnoid聽hemorrhage聽||聽id:ebi-a-GCST90018923	ebi-a-GCST90018923	Subarachnoid聽hemorrhage	Subarachnoid聽hemorrhage聽||聽聽||聽	TRUE	igd
43	rs34381009	11	65587810	-0.0309	0.0355	473255	0.3843	0.164621	G	A	Subarachnoid聽hemorrhage聽||聽id:ebi-a-GCST90018923	ebi-a-GCST90018923	Subarachnoid聽hemorrhage	Subarachnoid聽hemorrhage聽||聽聽||聽	TRUE	igd
44	rs3116068	11	66104993	0.0772	0.0318	473255	0.01508	0.21963	T	C	Subarachnoid聽hemorrhage聽||聽id:ebi-a-GCST90018923	ebi-a-GCST90018923	Subarachnoid聽hemorrhage	Subarachnoid聽hemorrhage聽||聽聽||聽	TRUE	igd
45	rs13230509	7	1286192	0.0025	0.0288	473255	0.9297	0.592365	C	G	Subarachnoid聽hemorrhage聽||聽id:ebi-a-GCST90018923	ebi-a-GCST90018923	Subarachnoid聽hemorrhage	Subarachnoid聽hemorrhage聽||聽聽||聽	TRUE	igd
46	rs61941404	12	113588466	-0.0673	0.0479	473255	0.1606	0.0755025	T	C	Subarachnoid聽hemorrhage聽||聽id:ebi-a-GCST90018923	ebi-a-GCST90018923	Subarachnoid聽hemorrhage	Subarachnoid聽hemorrhage聽||聽聽||聽	TRUE	igd
47	rs11396409	16	69560330	-0.0334	0.0355	473255	0.3475	0.806439	AC	A	Subarachnoid聽hemorrhage聽||聽id:ebi-a-GCST90018923	ebi-a-GCST90018923	Subarachnoid聽hemorrhage	Subarachnoid聽hemorrhage聽||聽聽||聽	TRUE	igd
48	rs7247977	19	33358355	-0.0025	0.0278	473255	0.9288	0.447226	C	T	Subarachnoid聽hemorrhage聽||聽id:ebi-a-GCST90018923	ebi-a-GCST90018923	Subarachnoid聽hemorrhage	Subarachnoid聽hemorrhage聽||聽聽||聽	TRUE	igd
49	rs6088559	20	33228312	0.0475	0.0505	473255	0.3462	0.388981	A	C	Subarachnoid聽hemorrhage聽||聽id:ebi-a-GCST90018923	ebi-a-GCST90018923	Subarachnoid聽hemorrhage	Subarachnoid聽hemorrhage聽||聽聽||聽	TRUE	igd
50	rs6429747	1	15823889	-0.0061	0.0367	473255	0.8684	0.323897	T	C	Subarachnoid聽hemorrhage聽||聽id:ebi-a-GCST90018923	ebi-a-GCST90018923	Subarachnoid聽hemorrhage	Subarachnoid聽hemorrhage聽||聽聽||聽	TRUE	igd
51	rs1021409	2	114008170	0.0276	0.0377	473255	0.4637	0.167176	G	T	Subarachnoid聽hemorrhage聽||聽id:ebi-a-GCST90018923	ebi-a-GCST90018923	Subarachnoid聽hemorrhage	Subarachnoid聽hemorrhage聽||聽聽||聽	TRUE	igd
52	rs2581824	3	53022408	-0.0156	0.0268	473255	0.5605	0.437272	A	C	Subarachnoid聽hemorrhage聽||聽id:ebi-a-GCST90018923	ebi-a-GCST90018923	Subarachnoid聽hemorrhage	Subarachnoid聽hemorrhage聽||聽聽||聽	TRUE	igd
53	rs833805	6	44030011	0.0473	0.0421	473255	0.2607	0.883778	G	A	Subarachnoid聽hemorrhage聽||聽id:ebi-a-GCST90018923	ebi-a-GCST90018923	Subarachnoid聽hemorrhage	Subarachnoid聽hemorrhage聽||聽聽||聽	TRUE	igd
54	rs11164916	1	93853015	0.0021	0.0273	473255	0.9381	0.610913	C	G	Subarachnoid聽hemorrhage聽||聽id:ebi-a-GCST90018923	ebi-a-GCST90018923	Subarachnoid聽hemorrhage	Subarachnoid聽hemorrhage聽||聽聽||聽	TRUE	igd
55	rs140885868	1	147744072	0.1975	0.1232	473255	0.1089	0.0177299	G	A	Subarachnoid聽hemorrhage聽||聽id:ebi-a-GCST90018923	ebi-a-GCST90018923	Subarachnoid聽hemorrhage	Subarachnoid聽hemorrhage聽||聽聽||聽	TRUE	igd
56	rs3845534	1	163738950	0.041	0.0289	473255	0.1555	0.585027	A	G	Subarachnoid聽hemorrhage聽||聽id:ebi-a-GCST90018923	ebi-a-GCST90018923	Subarachnoid聽hemorrhage	Subarachnoid聽hemorrhage聽||聽聽||聽	TRUE	igd
57	rs2252862	2	122004596	0.0235	0.0287	473255	0.4121	0.475299	G	C	Subarachnoid聽hemorrhage聽||聽id:ebi-a-GCST90018923	ebi-a-GCST90018923	Subarachnoid聽hemorrhage	Subarachnoid聽hemorrhage聽||聽聽||聽	TRUE	igd
58	rs12987661	2	69813458	-0.0628	0.0477	473255	0.1876	0.102828	C	T	Subarachnoid聽hemorrhage聽||聽id:ebi-a-GCST90018923	ebi-a-GCST90018923	Subarachnoid聽hemorrhage	Subarachnoid聽hemorrhage聽||聽聽||聽	TRUE	igd
59	rs28517717	9	33179451	0.0086	0.0287	473255	0.7656	0.323435	T	C	Subarachnoid聽hemorrhage聽||聽id:ebi-a-GCST90018923	ebi-a-GCST90018923	Subarachnoid聽hemorrhage	Subarachnoid聽hemorrhage聽||聽聽||聽	TRUE	igd
60	rs17786744	8	23777006	0.0368	0.0283	473255	0.194	0.379274	G	A	Subarachnoid聽hemorrhage聽||聽id:ebi-a-GCST90018923	ebi-a-GCST90018923	Subarachnoid聽hemorrhage	Subarachnoid聽hemorrhage聽||聽聽||聽	TRUE	igd
61	rs17592117	10	52643038	0.034	0.0468	473255	0.4674	0.111432	C	T	Subarachnoid聽hemorrhage聽||聽id:ebi-a-GCST90018923	ebi-a-GCST90018923	Subarachnoid聽hemorrhage	Subarachnoid聽hemorrhage聽||聽聽||聽	TRUE	igd
62	rs10886117	10	119480578	0.0206	0.0314	473255	0.5128	0.220324	A	G	Subarachnoid聽hemorrhage聽||聽id:ebi-a-GCST90018923	ebi-a-GCST90018923	Subarachnoid聽hemorrhage	Subarachnoid聽hemorrhage聽||聽聽||聽	TRUE	igd
63	rs73349296	14	96906740	0.0125	0.0381	473255	0.744099	0.297964	T	G	Subarachnoid聽hemorrhage聽||聽id:ebi-a-GCST90018923	ebi-a-GCST90018923	Subarachnoid聽hemorrhage	Subarachnoid聽hemorrhage聽||聽聽||聽	TRUE	igd
64	rs2210315	14	102764820	-0.0437	0.0443	473255	0.3238	0.180525	T	C	Subarachnoid聽hemorrhage聽||聽id:ebi-a-GCST90018923	ebi-a-GCST90018923	Subarachnoid聽hemorrhage	Subarachnoid聽hemorrhage聽||聽聽||聽	TRUE	igd
65	rs4966019	15	99274326	0.0118	0.0273	473255	0.665301	0.605691	T	C	Subarachnoid聽hemorrhage聽||聽id:ebi-a-GCST90018923	ebi-a-GCST90018923	Subarachnoid聽hemorrhage	Subarachnoid聽hemorrhage聽||聽聽||聽	TRUE	igd
66	rs2219647	16	51733405	-0.0899	0.0304	473255	0.00308603	0.249112	A	G	Subarachnoid聽hemorrhage聽||聽id:ebi-a-GCST90018923	ebi-a-GCST90018923	Subarachnoid聽hemorrhage	Subarachnoid聽hemorrhage聽||聽聽||聽	TRUE	igd
67	rs11657044	17	59450105	0.0222	0.031	473255	0.4745	0.753304	C	T	Subarachnoid聽hemorrhage聽||聽id:ebi-a-GCST90018923	ebi-a-GCST90018923	Subarachnoid聽hemorrhage	Subarachnoid聽hemorrhage聽||聽聽||聽	TRUE	igd
68	rs2240193	12	113335661	-0.0588	0.0362	473255	0.1045	0.276876	A	C	Subarachnoid聽hemorrhage聽||聽id:ebi-a-GCST90018923	ebi-a-GCST90018923	Subarachnoid聽hemorrhage	Subarachnoid聽hemorrhage聽||聽聽||聽	TRUE	igd
69	rs4575545	16	79755446	-0.0196	0.0294	473255	0.5058	0.299041	A	G	Subarachnoid聽hemorrhage聽||聽id:ebi-a-GCST90018923	ebi-a-GCST90018923	Subarachnoid聽hemorrhage	Subarachnoid聽hemorrhage聽||聽聽||聽	TRUE	igd
70	rs963837	11	30749090	0.022	0.0272	473255	0.4183	0.435155	C	T	Subarachnoid聽hemorrhage聽||聽id:ebi-a-GCST90018923	ebi-a-GCST90018923	Subarachnoid聽hemorrhage	Subarachnoid聽hemorrhage聽||聽聽||聽	TRUE	igd
71	rs181673	10	119388528	-0.0044	0.0278	473255	0.8747	0.579466	C	A	Subarachnoid聽hemorrhage聽||聽id:ebi-a-GCST90018923	ebi-a-GCST90018923	Subarachnoid聽hemorrhage	Subarachnoid聽hemorrhage聽||聽聽||聽	TRUE	igd
72	rs1171614	10	61469538	0.0455	0.0438	473255	0.2994	0.788262	C	T	Subarachnoid聽hemorrhage聽||聽id:ebi-a-GCST90018923	ebi-a-GCST90018923	Subarachnoid聽hemorrhage	Subarachnoid聽hemorrhage聽||聽聽||聽	TRUE	igd
73	rs2195525	11	119235404	-0.0144	0.029	473255	0.6201	0.589096	T	C	Subarachnoid聽hemorrhage聽||聽id:ebi-a-GCST90018923	ebi-a-GCST90018923	Subarachnoid聽hemorrhage	Subarachnoid聽hemorrhage聽||聽聽||聽	TRUE	igd
74	rs7952306	11	64628613	-0.0225	0.0346	473255	0.516699	0.80357	T	G	Subarachnoid聽hemorrhage聽||聽id:ebi-a-GCST90018923	ebi-a-GCST90018923	Subarachnoid聽hemorrhage	Subarachnoid聽hemorrhage聽||聽聽||聽	TRUE	igd
75	rs7302925	12	56861458	0.0385	0.0367	473255	0.294	0.826321	G	A	Subarachnoid聽hemorrhage聽||聽id:ebi-a-GCST90018923	ebi-a-GCST90018923	Subarachnoid聽hemorrhage	Subarachnoid聽hemorrhage聽||聽聽||聽	TRUE	igd
76	rs2057291	20	57472043	-0.0136	0.0287	473255	0.6353	0.676546	G	A	Subarachnoid聽hemorrhage聽||聽id:ebi-a-GCST90018923	ebi-a-GCST90018923	Subarachnoid聽hemorrhage	Subarachnoid聽hemorrhage聽||聽聽||聽	TRUE	igd
77	rs10211562	2	111930796	-0.0052	0.0268	473255	0.8459	0.44488	T	G	Subarachnoid聽hemorrhage聽||聽id:ebi-a-GCST90018923	ebi-a-GCST90018923	Subarachnoid聽hemorrhage	Subarachnoid聽hemorrhage聽||聽聽||聽	TRUE	igd
78	rs13411042	2	183087067	0.0112	0.0272	473255	0.681	0.438486	A	C	Subarachnoid聽hemorrhage聽||聽id:ebi-a-GCST90018923	ebi-a-GCST90018923	Subarachnoid聽hemorrhage	Subarachnoid聽hemorrhage聽||聽聽||聽	TRUE	igd
79	rs7696556	4	146719953	-0.0324	0.0313	473255	0.2994	0.279398	C	A	Subarachnoid聽hemorrhage聽||聽id:ebi-a-GCST90018923	ebi-a-GCST90018923	Subarachnoid聽hemorrhage	Subarachnoid聽hemorrhage聽||聽聽||聽	TRUE	igd
80	rs11264341	1	155151493	0.0086	0.0281	473255	0.758799	0.517782	T	C	Subarachnoid聽hemorrhage聽||聽id:ebi-a-GCST90018923	ebi-a-GCST90018923	Subarachnoid聽hemorrhage	Subarachnoid聽hemorrhage聽||聽聽||聽	TRUE	igd
81	rs6825697	4	9488798	0.0133	0.0626	473255	0.8313	0.915458	C	G	Subarachnoid聽hemorrhage聽||聽id:ebi-a-GCST90018923	ebi-a-GCST90018923	Subarachnoid聽hemorrhage	Subarachnoid聽hemorrhage聽||聽聽||聽	TRUE	igd
82	rs7039	3	69154343	0.03	0.027	473255	0.2661	0.537875	G	C	Subarachnoid聽hemorrhage聽||聽id:ebi-a-GCST90018923	ebi-a-GCST90018923	Subarachnoid聽hemorrhage	Subarachnoid聽hemorrhage聽||聽聽||聽	TRUE	igd
83	rs62106258	2	417167	-0.0451	0.095	473255	0.635199	0.0410487	C	T	Subarachnoid聽hemorrhage聽||聽id:ebi-a-GCST90018923	ebi-a-GCST90018923	Subarachnoid聽hemorrhage	Subarachnoid聽hemorrhage聽||聽聽||聽	TRUE	igd
85	rs11243143	6	7120457	-0.0045	0.0356	473255	0.8998	0.625532	A	G	Subarachnoid聽hemorrhage聽||聽id:ebi-a-GCST90018923	ebi-a-GCST90018923	Subarachnoid聽hemorrhage	Subarachnoid聽hemorrhage聽||聽聽||聽	TRUE	igd
86	rs11202328	10	88845190	0.0019	0.0326	473255	0.9524	0.265205	T	C	Subarachnoid聽hemorrhage聽||聽id:ebi-a-GCST90018923	ebi-a-GCST90018923	Subarachnoid聽hemorrhage	Subarachnoid聽hemorrhage聽||聽聽||聽	TRUE	igd
87	rs7773175	6	31240959	0.0179	0.0319	473255	0.5754	0.25127	G	C	Subarachnoid聽hemorrhage聽||聽id:ebi-a-GCST90018923	ebi-a-GCST90018923	Subarachnoid聽hemorrhage	Subarachnoid聽hemorrhage聽||聽聽||聽	TRUE	igd
88	rs9927317	16	53820996	-0.0772	0.0493	473255	0.1177	0.392632	G	C	Subarachnoid聽hemorrhage聽||聽id:ebi-a-GCST90018923	ebi-a-GCST90018923	Subarachnoid聽hemorrhage	Subarachnoid聽hemorrhage聽||聽聽||聽	TRUE	igd
89	rs523288	18	57848369	-0.0083	0.0568	473255	0.8843	0.23454	T	A	Subarachnoid聽hemorrhage聽||聽id:ebi-a-GCST90018923	ebi-a-GCST90018923	Subarachnoid聽hemorrhage	Subarachnoid聽hemorrhage聽||聽聽||聽	TRUE	igd
90	rs76895963	12	4384844	-0.1182	0.1164	473255	0.3101	0.0237074	G	T	Subarachnoid聽hemorrhage聽||聽id:ebi-a-GCST90018923	ebi-a-GCST90018923	Subarachnoid聽hemorrhage	Subarachnoid聽hemorrhage聽||聽聽||聽	TRUE	igd
91	rs589852	11	64257440	0.0216	0.0272	473255	0.4266	0.589364	T	C	Subarachnoid聽hemorrhage聽||聽id:ebi-a-GCST90018923	ebi-a-GCST90018923	Subarachnoid聽hemorrhage	Subarachnoid聽hemorrhage聽||聽聽||聽	TRUE	igd
92	rs7310615	12	111865049	0.0794	0.035	473255	0.0232798	0.536802	G	C	Subarachnoid聽hemorrhage聽||聽id:ebi-a-GCST90018923	ebi-a-GCST90018923	Subarachnoid聽hemorrhage	Subarachnoid聽hemorrhage聽||聽聽||聽	TRUE	igd
93	rs148179165	12	52249232	-0.0167	0.0283	473255	0.5547	0.340748	A	C	Subarachnoid聽hemorrhage聽||聽id:ebi-a-GCST90018923	ebi-a-GCST90018923	Subarachnoid聽hemorrhage	Subarachnoid聽hemorrhage聽||聽聽||聽	TRUE	igd
94	rs2229357	12	57843711	0.0679	0.0358	473255	0.0575506	0.201663	A	G	Subarachnoid聽hemorrhage聽||聽id:ebi-a-GCST90018923	ebi-a-GCST90018923	Subarachnoid聽hemorrhage	Subarachnoid聽hemorrhage聽||聽聽||聽	TRUE	igd
95	rs74397112	12	133094111	-0.1046	0.0503	473255	0.03755	0.104669	T	C	Subarachnoid聽hemorrhage聽||聽id:ebi-a-GCST90018923	ebi-a-GCST90018923	Subarachnoid聽hemorrhage	Subarachnoid聽hemorrhage聽||聽聽||聽	TRUE	igd
96	rs72681698	14	51207741	0.0481	0.2173	473255	0.8248	0.00847799	C	T	Subarachnoid聽hemorrhage聽||聽id:ebi-a-GCST90018923	ebi-a-GCST90018923	Subarachnoid聽hemorrhage	Subarachnoid聽hemorrhage聽||聽聽||聽	TRUE	igd
97	rs4777466	15	72136872	-0.0672	0.0287	473255	0.0191602	0.348005	T	C	Subarachnoid聽hemorrhage聽||聽id:ebi-a-GCST90018923	ebi-a-GCST90018923	Subarachnoid聽hemorrhage	Subarachnoid聽hemorrhage聽||聽聽||聽	TRUE	igd
98	rs6040060	20	10640201	0.0195	0.0547	473255	0.722301	0.720983	G	A	Subarachnoid聽hemorrhage聽||聽id:ebi-a-GCST90018923	ebi-a-GCST90018923	Subarachnoid聽hemorrhage	Subarachnoid聽hemorrhage聽||聽聽||聽	TRUE	igd
99	rs61339406	17	56555643	-0.0509	0.0566	473255	0.3686	0.756179	TAA	T	Subarachnoid聽hemorrhage聽||聽id:ebi-a-GCST90018923	ebi-a-GCST90018923	Subarachnoid聽hemorrhage	Subarachnoid聽hemorrhage聽||聽聽||聽	TRUE	igd
100	rs4789278	17	74308433	-0.0367	0.0323	473255	0.2557	0.247475	A	G	Subarachnoid聽hemorrhage聽||聽id:ebi-a-GCST90018923	ebi-a-GCST90018923	Subarachnoid聽hemorrhage	Subarachnoid聽hemorrhage聽||聽聽||聽	TRUE	igd
101	rs10405423	19	7211311	-0.0049	0.0322	473255	0.8787	0.710677	A	C	Subarachnoid聽hemorrhage聽||聽id:ebi-a-GCST90018923	ebi-a-GCST90018923	Subarachnoid聽hemorrhage	Subarachnoid聽hemorrhage聽||聽聽||聽	TRUE	igd
102	rs2823139	21	16576783	0.0389	0.0291	473255	0.1813	0.325525	A	G	Subarachnoid聽hemorrhage聽||聽id:ebi-a-GCST90018923	ebi-a-GCST90018923	Subarachnoid聽hemorrhage	Subarachnoid聽hemorrhage聽||聽聽||聽	TRUE	igd
103	rs7188156	16	79938114	-0.0356	0.0341	473255	0.2966	0.171371	G	T	Subarachnoid聽hemorrhage聽||聽id:ebi-a-GCST90018923	ebi-a-GCST90018923	Subarachnoid聽hemorrhage	Subarachnoid聽hemorrhage聽||聽聽||聽	TRUE	igd
104	rs738409	22	44324727	0.0006	0.0293	473255	0.9838	0.277319	G	C	Subarachnoid聽hemorrhage聽||聽id:ebi-a-GCST90018923	ebi-a-GCST90018923	Subarachnoid聽hemorrhage	Subarachnoid聽hemorrhage聽||聽聽||聽	TRUE	igd
105	rs219777	21	37834721	0.0304	0.0412	473255	0.4603	0.236941	A	G	Subarachnoid聽hemorrhage聽||聽id:ebi-a-GCST90018923	ebi-a-GCST90018923	Subarachnoid聽hemorrhage	Subarachnoid聽hemorrhage聽||聽聽||聽	TRUE	igd
106	rs114165349	1	27021913	-0.0662	0.1006	473255	0.510199	0.0272478	C	G	Subarachnoid聽hemorrhage聽||聽id:ebi-a-GCST90018923	ebi-a-GCST90018923	Subarachnoid聽hemorrhage	Subarachnoid聽hemorrhage聽||聽聽||聽	TRUE	igd
107	rs2644128	1	201793440	-0.0297	0.0279	473255	0.287	0.478439	G	C	Subarachnoid聽hemorrhage聽||聽id:ebi-a-GCST90018923	ebi-a-GCST90018923	Subarachnoid聽hemorrhage	Subarachnoid聽hemorrhage聽||聽聽||聽	TRUE	igd
108	rs187355703	2	176993583	0.1081	0.1084	473255	0.3186	0.019405	G	C	Subarachnoid聽hemorrhage聽||聽id:ebi-a-GCST90018923	ebi-a-GCST90018923	Subarachnoid聽hemorrhage	Subarachnoid聽hemorrhage聽||聽聽||聽	TRUE	igd
109	rs807624	2	15782471	0.0018	0.0299	473255	0.9522	0.453223	T	G	Subarachnoid聽hemorrhage聽||聽id:ebi-a-GCST90018923	ebi-a-GCST90018923	Subarachnoid聽hemorrhage	Subarachnoid聽hemorrhage聽||聽聽||聽	TRUE	igd
110	rs12105304	2	18677222	0.1028	0.0371	473255	0.00557404	0.231977	G	A	Subarachnoid聽hemorrhage聽||聽id:ebi-a-GCST90018923	ebi-a-GCST90018923	Subarachnoid聽hemorrhage	Subarachnoid聽hemorrhage聽||聽聽||聽	TRUE	igd
111	rs17050272	2	121306440	0.0895	0.0267	473255	0.000817109	0.453461	A	G	Subarachnoid聽hemorrhage聽||聽id:ebi-a-GCST90018923	ebi-a-GCST90018923	Subarachnoid聽hemorrhage	Subarachnoid聽hemorrhage聽||聽聽||聽	TRUE	igd
112	rs2075252	2	170010985	-0.0176	0.0285	473255	0.5369	0.674199	C	T	Subarachnoid聽hemorrhage聽||聽id:ebi-a-GCST90018923	ebi-a-GCST90018923	Subarachnoid聽hemorrhage	Subarachnoid聽hemorrhage聽||聽聽||聽	TRUE	igd
113	rs831036	2	170201439	0.0202	0.0275	473255	0.4641	0.378315	G	C	Subarachnoid聽hemorrhage聽||聽id:ebi-a-GCST90018923	ebi-a-GCST90018923	Subarachnoid聽hemorrhage	Subarachnoid聽hemorrhage聽||聽聽||聽	TRUE	igd
114	rs146787580	2	203412513	0.0198	0.0761	473255	0.794301	0.114344	C	A	Subarachnoid聽hemorrhage聽||聽id:ebi-a-GCST90018923	ebi-a-GCST90018923	Subarachnoid聽hemorrhage	Subarachnoid聽hemorrhage聽||聽聽||聽	TRUE	igd
115	rs62409885	4	9642489	0.0067	0.0534	473255	0.9003	0.638385	T	C	Subarachnoid聽hemorrhage聽||聽id:ebi-a-GCST90018923	ebi-a-GCST90018923	Subarachnoid聽hemorrhage	Subarachnoid聽hemorrhage聽||聽聽||聽	TRUE	igd
116	rs200419650	4	144090717	-0.0325	0.0305	473255	0.2852	0.653159	CA	C	Subarachnoid聽hemorrhage聽||聽id:ebi-a-GCST90018923	ebi-a-GCST90018923	Subarachnoid聽hemorrhage	Subarachnoid聽hemorrhage聽||聽聽||聽	TRUE	igd
117	rs17013743	4	88966311	-0.0223	0.0443	473255	0.6141	0.08427	G	A	Subarachnoid聽hemorrhage聽||聽id:ebi-a-GCST90018923	ebi-a-GCST90018923	Subarachnoid聽hemorrhage	Subarachnoid聽hemorrhage聽||聽聽||聽	TRUE	igd
118	rs35994853	7	128738262	0.0323	0.0298	473255	0.2777	0.396766	T	C	Subarachnoid聽hemorrhage聽||聽id:ebi-a-GCST90018923	ebi-a-GCST90018923	Subarachnoid聽hemorrhage	Subarachnoid聽hemorrhage聽||聽聽||聽	TRUE	igd
119	rs28419182	5	176728400	0.0229	0.0288	473255	0.4264	0.694313	A	G	Subarachnoid聽hemorrhage聽||聽id:ebi-a-GCST90018923	ebi-a-GCST90018923	Subarachnoid聽hemorrhage	Subarachnoid聽hemorrhage聽||聽聽||聽	TRUE	igd
120	rs34555420	6	26090270	0.0606	0.0891	473255	0.4964	0.0505881	C	G	Subarachnoid聽hemorrhage聽||聽id:ebi-a-GCST90018923	ebi-a-GCST90018923	Subarachnoid聽hemorrhage	Subarachnoid聽hemorrhage聽||聽聽||聽	TRUE	igd
121	rs3734537	6	26422627	-0.0115	0.058	473255	0.8433	0.118174	A	C	Subarachnoid聽hemorrhage聽||聽id:ebi-a-GCST90018923	ebi-a-GCST90018923	Subarachnoid聽hemorrhage	Subarachnoid聽hemorrhage聽||聽聽||聽	TRUE	igd
122	rs1511299	3	141716072	0.0617	0.0301	473255	0.0405499	0.263081	C	T	Subarachnoid聽hemorrhage聽||聽id:ebi-a-GCST90018923	ebi-a-GCST90018923	Subarachnoid聽hemorrhage	Subarachnoid聽hemorrhage聽||聽聽||聽	TRUE	igd
123	rs112214565	4	9600462	0.3728	0.1768	473255	0.0349599	0.0139569	A	G	Subarachnoid聽hemorrhage聽||聽id:ebi-a-GCST90018923	ebi-a-GCST90018923	Subarachnoid聽hemorrhage	Subarachnoid聽hemorrhage聽||聽聽||聽	TRUE	igd
124	rs17632159	5	72431482	-0.0119	0.0296	473255	0.6867	0.289141	C	G	Subarachnoid聽hemorrhage聽||聽id:ebi-a-GCST90018923	ebi-a-GCST90018923	Subarachnoid聽hemorrhage	Subarachnoid聽hemorrhage聽||聽聽||聽	TRUE	igd
125	rs2941484	8	76478768	-0.0053	0.0267	473255	0.8417	0.450284	T	C	Subarachnoid聽hemorrhage聽||聽id:ebi-a-GCST90018923	ebi-a-GCST90018923	Subarachnoid聽hemorrhage	Subarachnoid聽hemorrhage聽||聽聽||聽	TRUE	igd
126	rs13221758	7	97719806	0.0256	0.0482	473255	0.5949	0.528932	C	A	Subarachnoid聽hemorrhage聽||聽id:ebi-a-GCST90018923	ebi-a-GCST90018923	Subarachnoid聽hemorrhage	Subarachnoid聽hemorrhage聽||聽聽||聽	TRUE	igd
127	rs17473411	11	111515059	-0.0089	0.0634	473255	0.888	0.176909	C	T	Subarachnoid聽hemorrhage聽||聽id:ebi-a-GCST90018923	ebi-a-GCST90018923	Subarachnoid聽hemorrhage	Subarachnoid聽hemorrhage聽||聽聽||聽	TRUE	igd
128	rs12096443	1	50984962	0.0123	0.0319	473255	0.699	0.322729	T	C	Subarachnoid聽hemorrhage聽||聽id:ebi-a-GCST90018923	ebi-a-GCST90018923	Subarachnoid聽hemorrhage	Subarachnoid聽hemorrhage聽||聽聽||聽	TRUE	igd
129	rs11564722	11	2178330	-0.0017	0.0294	473255	0.9529	0.29112	T	C	Subarachnoid聽hemorrhage聽||聽id:ebi-a-GCST90018923	ebi-a-GCST90018923	Subarachnoid聽hemorrhage	Subarachnoid聽hemorrhage聽||聽聽||聽	TRUE	igd
130	rs56379622	9	130756222	0.054	0.0995	473255	0.587	0.0375671	A	G	Subarachnoid聽hemorrhage聽||聽id:ebi-a-GCST90018923	ebi-a-GCST90018923	Subarachnoid聽hemorrhage	Subarachnoid聽hemorrhage聽||聽聽||聽	TRUE	igd
131	rs3212198	20	43044362	-0.0131	0.0275	473255	0.6343	0.506769	T	C	Subarachnoid聽hemorrhage聽||聽id:ebi-a-GCST90018923	ebi-a-GCST90018923	Subarachnoid聽hemorrhage	Subarachnoid聽hemorrhage聽||聽聽||聽	TRUE	igd
132	rs11065983	12	112065795	-0.0041	0.042	473255	0.9226	0.155887	A	C	Subarachnoid聽hemorrhage聽||聽id:ebi-a-GCST90018923	ebi-a-GCST90018923	Subarachnoid聽hemorrhage	Subarachnoid聽hemorrhage聽||聽聽||聽	TRUE	igd
133	rs4783505	16	20819538	-0.0061	0.0307	473255	0.8431	0.472727	T	G	Subarachnoid聽hemorrhage聽||聽id:ebi-a-GCST90018923	ebi-a-GCST90018923	Subarachnoid聽hemorrhage	Subarachnoid聽hemorrhage聽||聽聽||聽	TRUE	igd
134	rs7224610	17	53364788	0.0028	0.0296	473255	0.9238	0.650849	A	C	Subarachnoid聽hemorrhage聽||聽id:ebi-a-GCST90018923	ebi-a-GCST90018923	Subarachnoid聽hemorrhage	Subarachnoid聽hemorrhage聽||聽聽||聽	TRUE	igd
135	rs686364	21	31587793	-0.0479	0.0294	473255	0.1031	0.27599	G	A	Subarachnoid聽hemorrhage聽||聽id:ebi-a-GCST90018923	ebi-a-GCST90018923	Subarachnoid聽hemorrhage	Subarachnoid聽hemorrhage聽||聽聽||聽	TRUE	igd
